# Supplementary material for: Semblans: automated assembly and processing of RNA-seq data
Source: Bioinformatics. 2025 Jan 9;41(1):btaf003. doi: 10.1093/bioinformatics/btaf003 (PMC11748423; doi:10.1093/bioinformatics/btaf003)
Supplement: btaf003_Supplementary_Data [file btaf003_supplementary_data.zip]

Archive with 4 entries (4 files):
- ecccc_SuppTable4_TR_caryo_semblans.csv
- fad2a_SuppTable1_TR_1kp_original.csv
- f73a4_SuppTable2_TR_1kp_semblans.csv
- fcd7f_SuppTable3_TR_caryo_original.csv
