# Supplementary material for: Semblans: automated assembly and processing of RNA-seq data
Source: Bioinformatics. 2025 Jan 9;41(1):btaf003. doi: 10.1093/bioinformatics/btaf003 (PMC11748423; doi:10.1093/bioinformatics/btaf003)
Supplement: btaf003_Supplementary_Data [file btaf003_supplementary_data.zip › ecccc_SuppTable4_TR_caryo_semblans.csv]

SRA_number	assembly	n_seqs	smallest	largest	n_bases	mean_len	n_under_200	n_over_1k	n_over_ 10k	n_with_orf	mean_orf_percent	n90	n70	n50	n30	n10	gc	bases_n	proportion_n	fragments	fragments_m apped	p_fragments_mapped	good_mappings	p_good_mapping	bad_mappings	potential_bridges	bases_uncove red	p_bases_uncovered	contigs_uncovbase	p_contigs_uncovbase	contigs_uncovered	p_contigs_uncovered	contigs_lowcovered	p_contigs_lowcovered	contigs_segmented	p_contigs_segmented	score	optimal_score	cutoff	weighted
SRR6435279	Sidotheca_caryophylloides	37909	258	14292	35937663	947.99818	0	12682	11	26938	99.76835	432	828	1263	1806	3066	0.48892	0	0	17701280	13032871	0.73627	11284846	0.63752	1748025	3731	4938724	0.13742	30434	0.80282	6310	0.16645	23623	0.62315	1748	0.04611	0.23167	0.4376	0.41717	10.81972
SRR6435280	Nepenthes_ventricosa	48689	255	15318	52289349	1073.94584	0	19938	18	37080	99.74847	498	984	1428	2019	3330	0.45476	0	0	18006594	12027218	0.66793	9945539	0.55233	2081679	8374	10854472	0.20758	41518	0.85272	12083	0.24817	28445	0.58422	1759	0.03613	0.12861	0.37379	0.47042	6.49535
SRR6435281	Ruprechtia_coriacea	50748	255	15381	51039240	1005.73895	0	18671	16	37531	99.77196	462	897	1344	1911	3162	0.4665	0	0	20905624	14312477	0.68462	12701081	0.60754	1611396	7610	9153505	0.17934	42011	0.82784	10331	0.20357	30302	0.59711	2390	0.0471	0.19107	0.42286	0.47954	7.71018
SRR6435282	Pterostegia_drymarioides	58440	255	12594	59301783	1014.74646	0	22228	12	43460	99.77537	468	918	1344	1902	3114	0.46984	0	0	32079325	22316466	0.69567	19287747	0.60125	3028719	11922	12296061	0.20735	48567	0.83106	12895	0.22065	32876	0.56256	4460	0.07632	0.14575	0.37631	0.40973	5.51184
SRR6435283	Eriogonum_inflatum	54396	255	11742	57884229	1064.12657	0	22316	12	41891	99.78216	498	975	1410	1950	3159	0.49163	0	0	17534745	11710728	0.66786	10299786	0.58739	1410942	8563	9512942	0.16434	45552	0.83741	10549	0.19393	31977	0.58786	2557	0.04701	0.18716	0.40332	0.41854	6.47889
SRR6435284	Grayia_brandegeei	35175	264	12624	37888305	1077.13731	0	14491	6	27644	99.74713	516	972	1410	1989	3249	0.42907	0	0	27900998	18296269	0.65576	15263603	0.54706	3032666	8153	6162803	0.16266	28620	0.81365	6744	0.19173	17811	0.50635	2148	0.06107	0.1397	0.34556	0.43959	8.73057
SRR6435285	Stegnosperma_halimifolium	86641	255	15225	81696372	942.9297	0	28391	32	60780	99.73656	426	819	1260	1830	3096	0.45189	0	0	24462737	14438999	0.59024	12478047	0.51008	1960952	19922	14243950	0.17435	75786	0.87471	17710	0.20441	50541	0.58334	4807	0.05548	0.12056	0.32806	0.45169	3.11995
SRR6435286	Bistorta_bistortoides	57172	258	15396	60301746	1054.74264	0	22905	16	43623	99.76495	489	960	1395	1962	3264	0.46922	0	0	23970340	16432712	0.68554	14492773	0.60461	1939939	9661	12244719	0.20306	47387	0.82885	13283	0.23233	32280	0.56461	2488	0.04352	0.16401	0.41889	0.48739	6.75479
SRR6435287	Limonium_californicum	31555	258	15273	36230508	1148.17012	0	14391	12	24840	99.7714	543	1071	1509	2130	3453	0.45949	0	0	27846289	19616991	0.70447	15866645	0.56979	3750346	3543	6007383	0.16581	24210	0.76723	5904	0.1871	14795	0.46886	1131	0.03584	0.18271	0.38832	0.46247	10.87381
SRR6435288	Suckleya_suckleyana	35512	270	12960	38254371	1077.22378	0	14437	8	27886	99.74376	513	969	1407	2010	3348	0.43696	0	0	21576278	15026586	0.69644	11893397	0.55123	3133189	4062	6343076	0.16581	29186	0.82186	7314	0.20596	18104	0.5098	1841	0.05184	0.13442	0.35858	0.37177	8.54544
SRR6435289	Eriogonum_arcuatum	52887	261	15264	53130081	1004.59623	0	19776	9	39533	99.76651	468	903	1326	1857	3018	0.49647	0	0	20889997	13728788	0.65719	12058825	0.57725	1669963	7096	7777351	0.14638	43432	0.82122	9425	0.17821	31306	0.59194	2487	0.04702	0.1941	0.38021	0.43944	6.60229
SRR6435290	Neea_psychotrioides	56201	255	10860	50174727	892.77285	0	17160	4	39642	99.76107	423	756	1164	1662	2742	0.46462	0	0	19136521	12440933	0.65011	10543292	0.55095	1897641	7177	7709643	0.15366	47475	0.84474	8903	0.15841	36349	0.64677	3776	0.06719	0.16055	0.35334	0.43386	5.48542
SRR6435291	Mirabilis_pringlei	63215	261	12690	63187680	999.56782	0	23124	5	48027	99.76968	474	882	1305	1842	3036	0.42968	0	0	24190695	15393971	0.63636	11840375	0.48946	3553596	11401	7568364	0.11978	51715	0.81808	8089	0.12796	34638	0.54794	3020	0.04777	0.14626	0.29698	0.40414	3.81216
SRR6435292	Salpianthus_purpurascens	49818	255	15201	49896285	1001.57142	0	17981	10	36664	99.74271	459	882	1338	1926	3213	0.43269	0	0	25048525	15945885	0.6366	13494630	0.53874	2451255	6431	8964903	0.17967	42595	0.85501	10671	0.2142	29560	0.59336	2283	0.04583	0.13159	0.36109	0.4198	6.07358
SRR6435293	Macarthuria_australis	47596	264	6537	46216335	971.01301	0	17775	0	36326	99.74708	471	876	1260	1722	2619	0.44784	0	0	19517339	12466042	0.63872	9792419	0.50173	2673623	11318	6640647	0.14369	39365	0.82707	7446	0.15644	24897	0.52309	5142	0.10803	0.11615	0.26073	0.29158	4.60801
SRR6435294	Trichostigma_octandrum	114010	258	15261	104447361	916.12456	0	36240	22	81403	99.76072	429	792	1185	1686	2865	0.44327	0	0	28563593	15810661	0.55352	12953069	0.45348	2857592	28444	17864318	0.17104	101661	0.89168	21549	0.18901	67605	0.59297	7320	0.0642	0.09331	0.2756	0.42393	1.76974
SRR6435295	Tripterocalyx_carneus	33941	258	6762	33282006	980.58413	0	12774	0	26019	99.75182	477	885	1269	1734	2664	0.43507	0	0	24567897	16134197	0.65672	13493940	0.54925	2640257	4959	3456097	0.10384	27320	0.80493	3846	0.11331	17098	0.50376	2677	0.07887	0.19846	0.3372	0.33006	8.49082
SRR6435296	Okenia_hypogaea	37569	258	11286	41192151	1096.43991	0	16421	1	30225	99.77768	537	1002	1419	1944	3072	0.44189	0	0	20308683	13986169	0.68868	11818141	0.58193	2168028	5004	4624897	0.11228	30297	0.80644	4879	0.12987	17184	0.4574	1728	0.046	0.21408	0.39351	0.41023	8.84295
SRR6435297	Acantholimon_lycopodioides	36200	261	15297	39618807	1094.44218	0	15184	25	27051	99.77505	492	1026	1485	2097	3441	0.47819	0	0	19325605	14062182	0.72765	11181557	0.57859	2880625	4932	7072897	0.17852	29282	0.8089	7814	0.21586	19831	0.54782	1468	0.04055	0.1461	0.37934	0.41872	9.33448
SRR6435298	Paronychia_fastigiata	38041	261	12513	37668918	990.21892	0	14076	5	29204	99.78493	477	879	1275	1776	2919	0.44969	0	0	6518905	3379058	0.51835	2489225	0.38185	889833	1659	4382773	0.11635	33845	0.8897	5248	0.13796	30894	0.81212	875	0.023	0.13189	0.22716	0.41342	4.74419
SRR6435299	Herniaria_glabra	29776	255	15279	28175829	946.25971	0	10072	7	21709	99.77939	444	822	1239	1740	2967	0.45308	0	0	7710919	4233615	0.54904	3068588	0.39795	1165027	1183	2712899	0.09628	24533	0.82392	3259	0.10945	20508	0.68874	946	0.03177	0.1535	0.25132	0.45566	6.33195
SRR6435300	Spergularia_marina	81538	255	15006	86981427	1066.75939	0	33915	20	64170	99.77368	516	972	1386	1905	3117	0.44992	0	0	21879833	12209981	0.55805	10304695	0.47097	1905286	17601	15445033	0.17757	70555	0.8653	16143	0.19798	50638	0.62104	3931	0.04821	0.11789	0.30659	0.48274	2.87703
SRR6435301	Polycarpon_tetraphyllum	98886	255	7155	95336145	964.10154	0	36249	0	77417	99.74755	486	852	1206	1644	2592	0.43598	0	0	24937999	13138347	0.52684	10479450	0.42022	2658897	27106	17891105	0.18766	87090	0.88071	19109	0.19324	60246	0.60925	9288	0.09393	0.08431	0.22312	0.26934	1.71998
SRR6435302	Paronychia_jamesii	125545	255	7269	103030065	820.66243	0	32785	0	84967	99.78492	399	672	1035	1500	2475	0.49217	0	0	23898183	14273481	0.59726	11916005	0.49862	2357476	24356	13054726	0.12671	106765	0.85041	14162	0.1128	88890	0.70803	8408	0.06697	0.17037	0.28575	0.35889	2.04707
SRR6435303	Paronychia_drummondii	52422	258	15270	55248024	1053.90912	0	21546	7	40700	99.78343	501	966	1380	1908	3060	0.45289	0	0	16956354	10581380	0.62404	8793414	0.51859	1787966	8850	7982447	0.14448	44401	0.84699	8346	0.15921	31871	0.60797	2013	0.0384	0.17903	0.34462	0.45284	5.09143
SRR6435304	Cardionema_ramosissimum	49235	261	9792	54009801	1096.97981	0	21514	0	39344	99.75973	534	1005	1425	1953	3096	0.45341	0	0	28362123	18392728	0.6485	15210627	0.5363	3182101	9855	7411339	0.13722	39902	0.81044	8357	0.16974	24658	0.50082	2630	0.05342	0.17003	0.33707	0.43307	5.93531
SRR6435305	Schiedea_globosa	58590	255	6510	56277603	960.53257	0	21046	0	44622	99.73816	468	849	1236	1710	2658	0.44053	0	0	19596708	11150569	0.569	8506653	0.43409	2643916	14299	8504522	0.15112	50791	0.86689	9691	0.1654	32545	0.55547	7096	0.12111	0.0953	0.21468	0.31904	3.07328
SRR6435306	Kewa_bowkeriana	37468	258	11709	37925763	1012.21744	0	14077	6	28216	99.74126	474	906	1338	1881	3075	0.45854	0	0	31682373	22302416	0.70394	16760799	0.52903	5541617	5703	5648572	0.14894	29907	0.7982	6843	0.18264	17905	0.47787	2452	0.06544	0.14902	0.32273	0.38445	7.06233
SRR6435307	Gisekia_pharnaceoides	36563	255	11715	35093496	959.80899	0	12255	10	26317	99.78587	441	828	1284	1836	3183	0.45474	0	0	10286611	5025208	0.48852	3983061	0.38721	1042147	3053	4311923	0.12287	32119	0.87846	5037	0.13776	30233	0.82687	1053	0.0288	0.1346	0.2112	0.02406	4.31431
SRR6435308	Frankenia_salina	88288	255	14283	85408971	967.39048	0	30878	16	64857	99.75437	450	852	1266	1788	2994	0.4431	0	0	20989339	11912068	0.56753	10287631	0.49014	1624437	18847	16810335	0.19682	77305	0.8756	19676	0.22286	56638	0.64151	3798	0.04302	0.11583	0.32529	0.45832	3.02925
SRR6435309	Drosera_burmannii	36031	261	7173	36778752	1020.75302	0	14462	0	27425	99.75536	483	942	1341	1818	2853	0.47639	0	0	13972000	9258020	0.66261	7681540	0.54978	1576480	4498	4970850	0.13516	29775	0.82637	5927	0.1645	20236	0.56163	2687	0.07457	0.17194	0.3121	0.28819	8.13443
SRR6435310	Arthrocaulon_macrostachyum	61759	261	16320	62367033	1009.84525	0	21803	28	45461	99.72948	462	882	1347	1983	3396	0.42881	0	0	26699184	16015203	0.59984	12875997	0.48226	3139206	15574	13528824	0.21692	53042	0.85885	15747	0.25497	35838	0.58029	2376	0.03847	0.08027	0.32184	0.48758	4.12019
SRR6435311	Anabasis_articulata	55839	255	16329	54914889	983.45044	0	19220	36	40236	99.7312	447	858	1314	1923	3312	0.4255	0	0	28940091	18313411	0.6328	14052493	0.48557	4260918	13090	10797192	0.19662	46744	0.83712	12689	0.22724	31052	0.5561	2429	0.0435	0.08742	0.31117	0.46555	4.41983
SRR6435312	Proatriplex_pleiantha	34294	258	16362	36807867	1073.30341	0	13799	15	26429	99.74436	504	969	1416	2022	3378	0.42874	0	0	22263912	14522499	0.65229	12014765	0.53965	2507734	6063	5976173	0.16236	28365	0.82711	7040	0.20528	18577	0.5417	1419	0.04138	0.14262	0.37496	0.47951	9.22564
SRR6435313	Tecticornia_pergranulata	55614	258	16302	64072317	1152.08971	0	25039	36	44618	99.78797	558	1047	1497	2118	3525	0.43321	0	0	16027463	8294026	0.51749	6546915	0.40848	1747111	11854	13139567	0.20507	49489	0.88987	12545	0.22557	36685	0.65964	1836	0.03301	0.07739	0.26999	0.39481	3.29314
SRR6435314	Coccoloba_uvifera	93371	255	15852	85221507	912.71923	0	29069	20	66373	99.77872	426	777	1188	1719	2934	0.46962	0	0	20531709	14072343	0.6854	12189497	0.59369	1882846	18423	12341374	0.14482	81121	0.8688	15325	0.16413	53344	0.57131	6018	0.06445	0.17873	0.37291	0.37763	3.65331
SRR6435315	Aegialitis_annulata	63779	255	11877	62021718	972.44733	0	22716	9	46236	99.76198	447	867	1299	1818	3003	0.46914	0	0	24727657	15364749	0.62136	12331475	0.49869	3033274	13138	9434719	0.15212	53784	0.84329	11320	0.17749	38233	0.59946	3438	0.0539	0.13504	0.30267	0.39271	4.03417
SRR6435316	Reynoutria_japonica	64011	258	9399	66160839	1033.58546	0	25526	0	49195	99.77522	492	939	1350	1878	3012	0.44899	0	0	33664247	22117735	0.65701	18652132	0.55406	3465603	16392	10116451	0.15291	53102	0.82958	10582	0.16532	29795	0.46547	7535	0.11771	0.14482	0.3171	0.33805	4.14243
SRR6435317	Podopterus_cordifolius	49236	261	7335	47325093	961.18883	0	17389	0	36277	99.74926	450	855	1269	1767	2838	0.47131	0	0	20609362	13388223	0.64962	10615034	0.51506	2773189	6323	6922177	0.14627	41437	0.8416	8937	0.18151	27443	0.55738	3709	0.07533	0.14067	0.28735	0.30048	5.23623
SRR6435318	Polygonum_aviculare	73924	255	11259	66217137	895.74613	0	23339	2	53604	99.75317	432	777	1143	1587	2571	0.45895	0	0	30922344	20080260	0.64938	17082757	0.55244	2997503	18882	11540979	0.17429	64451	0.87185	13711	0.18547	42501	0.57493	6744	0.09123	0.14253	0.32522	0.39331	3.80046
SRR6435319	Chorizanthe_angustifolia	35015	261	12573	37772541	1078.75313	0	14818	9	27059	99.76886	507	996	1425	1971	3189	0.49128	0	0	21180688	15732988	0.7428	12238810	0.57783	3494178	4366	5445558	0.14417	26781	0.76484	6380	0.18221	16952	0.48414	1556	0.04444	0.17656	0.36518	0.35724	8.90477
SRR6435320	Persicaria_virginiana	72975	255	15369	71924544	985.60526	0	25743	25	52703	99.76381	447	870	1317	1902	3204	0.46071	0	0	31585736	21462557	0.6795	18721400	0.59272	2741157	16596	12134676	0.16871	61386	0.84119	14122	0.19352	38918	0.53331	5913	0.08103	0.16723	0.37382	0.4648	4.57019
SRR6435321	Sarcobatus_vermiculatus	70785	258	16395	74518017	1052.7374	0	27809	19	53867	99.77067	492	951	1392	1980	3324	0.4248	0	0	39274874	24548814	0.62505	19824598	0.50477	4724216	20736	14458545	0.19403	58750	0.82998	15191	0.21461	39232	0.55424	3523	0.04977	0.09885	0.33681	0.46371	3.41147
SRR6435322	Oxytheca_perfoliata	32195	261	5448	30349845	942.68815	0	12046	0	24391	99.72402	462	861	1227	1623	2307	0.48451	0	0	27281727	18729618	0.68653	14272282	0.52314	4457336	3118	3338763	0.11001	25139	0.78084	4679	0.14533	15452	0.47995	6826	0.21202	0.13367	0.22365	0.22189	7.1469
SRR6435323	Stenogonum_salsuginosum	34834	261	9516	34274532	983.93903	0	13118	0	26204	99.74914	468	891	1296	1770	2772	0.48413	0	0	19467581	13821393	0.70997	11685994	0.60028	2135399	4016	4337221	0.12654	27757	0.79684	5638	0.16185	19476	0.55911	2069	0.0594	0.21152	0.38658	0.3841	10.30951
SRR6435324	Triplaris_weigeltiana	42691	258	7074	41234094	965.87323	0	15673	0	31783	99.75447	459	867	1266	1737	2700	0.47084	0	0	17695166	12531441	0.70818	11064215	0.62527	1467226	4891	5533489	0.1342	34893	0.81734	6899	0.1616	25034	0.5864	2790	0.06535	0.22491	0.40485	0.34636	8.8986
SRR6435325	Eriogonum_callistum	43366	261	13521	44457744	1025.17511	0	16706	9	32231	99.75558	468	936	1383	1920	3129	0.49059	0	0	25730288	17484786	0.67954	15132512	0.58812	2352274	4766	6953570	0.15641	35289	0.81375	8436	0.19453	22335	0.51503	2183	0.05034	0.17646	0.3932	0.40681	8.30043
SRR6435326	Colignonia_ovalifolia	35334	261	8697	38708208	1095.49465	0	15326	0	28191	99.76362	534	999	1419	1974	3081	0.42245	0	0	28774474	21411744	0.74412	15896210	0.55244	5515534	6880	4684313	0.12102	27317	0.77311	4923	0.13933	16098	0.4556	1934	0.05473	0.1601	0.33607	0.40828	7.54836
SRR6435328	Eriogonum_longifolium	51385	255	10173	48793002	949.5573	0	17826	1	37545	99.75412	444	837	1254	1749	2817	0.49483	0	0	18566889	11802301	0.63566	10215847	0.55022	1586454	4714	7488522	0.15348	43078	0.83834	8686	0.16904	30813	0.59965	3378	0.06574	0.1743	0.33829	0.35994	6.16691
SRR6435329	Eriogonum_rotundifolium	32414	258	15345	34692159	1070.28318	0	13482	6	24995	99.76397	504	987	1422	1956	3183	0.48868	0	0	18338076	12875327	0.70211	11127915	0.60682	1747412	3972	4566945	0.13164	25337	0.78167	5486	0.16925	16276	0.50213	1270	0.03918	0.22695	0.42162	0.43737	11.76966
SRR6435330	Muehlenbeckia_platyclada	49974	261	16374	50967114	1019.87261	0	18600	17	36492	99.75103	459	921	1377	1983	3246	0.44813	0	0	37672356	26391496	0.70055	21460958	0.56967	4930538	9691	9275005	0.18198	40284	0.8061	10089	0.20188	24945	0.49916	3807	0.07618	0.14469	0.35074	0.47703	5.00286
