# Supplementary material for: Semblans: automated assembly and processing of RNA-seq data
Source: Bioinformatics. 2025 Jan 9;41(1):btaf003. doi: 10.1093/bioinformatics/btaf003 (PMC11748423; doi:10.1093/bioinformatics/btaf003)
Supplement: btaf003_Supplementary_Data [file btaf003_supplementary_data.zip › fad2a_SuppTable1_TR_1kp_original.csv]

SRA_number	assembly	n_seqs	smallest	largest	n_bases	mean_len	n_under_200	n_over_1k	n_over_10k	n_with_orf	mean_orf_percent	n90	n70	n50	n30	n10	gc	bases_n	proportion_n	fragments	fragments_mapped	p_fragments_mapped	good_mappings	p_good_mapping	bad_mappings	potential_bridges	bases_uncovered	p_bases_uncovered	contigs_uncovbase	p_contigs_uncovbase	contigs_uncovered	p_contigs_uncovered	contigs_lowcovered	p_contigs_lowcovered	contigs_segmented	p_contigs_segmented	score	optimal_score	cutoff	weighted
ERR2040117	Illicium_parviflorum	38912	100	16916	12062174	249.72913	17833	1354	5	5003	78.73885	254	411	677	1181	16916	0.44561	32023	0.00265	7971911	7644685	0.95895	7245989	0.90894	398696	6192	377152	0.03127	16565	0.4257	1528	0.03927	31974	0.8217	5663	0.14553	0.09683	0.50789	0.22358	9.59193
ERR2040119	Austrobaileya_scandens	167196	100	14610	54598212	250.35922	98495	11214	4	17717	67.70324	283	648	1297	2589	14610	0.43136	82526	0.00151	12834062	9485939	0.73912	7258000	0.56553	2227939	32377	2600114	0.04762	95178	0.56926	10598	0.06339	144583	0.86475	17164	0.10266	0.03158	0.2882	0.33917	0.84445
ERR2040120	Ceratophyllum_demersum	121873	100	11611	27371169	140.41443	82673	2170	3	7174	73.67246	261	472	937	11611	11611	0.40542	80976	0.00296	13457430	9590406	0.71265	6040081	0.44883	3550325	40541	1118155	0.04085	49737	0.40811	4799	0.03938	92155	0.75616	22819	0.18724	0.01963	0.20627	0.28818	0.78792
ERR2040122	Canella_winterana	115942	100	17945	50121129	372.41726	52194	13259	4	16716	59.1373	304	683	1200	1885	17945	0.4213	80918	0.00161	18500835	17207868	0.93011	15576738	0.84195	1631130	26302	1892460	0.03776	55044	0.47475	6592	0.05686	92513	0.79792	15996	0.13797	0.0984	0.43551	0.33843	2.55927
ERR2040124	Laurelia_sempervirens	71186	100	15762	42907382	554.38522	27348	14199	4	21209	73.0086	416	925	1457	2119	4530	0.44711	43015	0.001	14267057	13171072	0.92318	11704507	0.82039	1466565	22841	1567493	0.03653	39252	0.5514	5171	0.07264	49199	0.69113	7545	0.10599	0.10518	0.44698	0.26937	4.35813
ERR2040126	Idiospermum_australiense	56283	100	12039	32842710	532.44022	22797	10578	3	15623	72.59729	398	938	1515	2247	5824	0.43985	54469	0.00166	11436899	10568697	0.92409	9702823	0.84838	865874	12811	909199	0.02768	24515	0.43557	3826	0.06798	42127	0.74849	7837	0.13924	0.10614	0.52334	0.37899	6.82928
ERR2040127	Gomortega_keule	119664	100	22677	52757850	381.84135	54297	13661	9	21438	68.38479	312	694	1220	2019	22677	0.43897	65917	0.00125	12330079	11154147	0.90463	9803478	0.79509	1350669	32814	2225470	0.04218	65426	0.54675	7769	0.06492	97724	0.81665	11265	0.09414	0.08072	0.43968	0.3821	2.41597
ERR2040130	Sassafras_albidum	74776	100	20986	34400211	405.58873	31346	9385	4	16830	73.80171	314	691	1165	1842	20986	0.44326	67530	0.00196	16703869	15570301	0.93214	13903873	0.83237	1666428	16687	1019913	0.02965	35706	0.47751	4294	0.05742	52958	0.70822	12343	0.16507	0.09479	0.4075	0.32996	4.05632
ERR2040135	Annona_muricata	92924	100	17040	51111556	498.56233	36868	14772	10	16353	59.89059	342	857	1558	2427	7449	0.42796	33873	0.00066	13976394	13486729	0.96496	11881036	0.85008	1605693	22113	1449531	0.02836	42464	0.45698	6415	0.06903	78254	0.84213	6334	0.06816	0.12456	0.50627	0.38982	4.15735
ERR2040141	Aristolochia_elegans	48603	100	18458	30019406	560.83882	22475	10482	3	12683	64.02829	490	1158	1752	2502	5671	0.4449	50135	0.00167	11989305	11544108	0.96287	9901182	0.82583	1642926	21207	614830	0.02048	21646	0.44536	2702	0.05559	39067	0.8038	3022	0.06218	0.07967	0.49858	0.34408	8.00065
ERR2040142	Piper_auritum	58916	100	13780	24666819	358.14925	26242	6386	2	12037	70.31723	313	665	1026	1491	13780	0.43114	49920	0.00202	7590965	6820567	0.89851	5831267	0.76819	989300	9943	724181	0.02936	31476	0.53425	2967	0.05036	42845	0.72722	8487	0.14405	0.10465	0.36282	0.25118	4.35377
ERR2040144	Saururus_cernuus	39066	100	12500	19664919	456.40849	12657	5667	5	10424	71.25978	322	675	1014	1409	4369	0.44619	28774	0.00146	7797273	7406923	0.94994	7020369	0.90036	386554	3896	338353	0.01721	14962	0.38299	1093	0.02798	29997	0.76785	4500	0.11519	0.23767	0.5071	0.33028	10.4381
ERR2040145	Frankenia_laevis	117336	100	9436	36763157	241.02738	66530	6582	0	13617	71.13026	279	553	1025	2023	9436	0.42289	101602	0.00276	10168840	7941945	0.78101	5605679	0.55126	2336266	28124	1610254	0.0438	66866	0.56987	8601	0.0733	93075	0.79323	15774	0.13443	0.03055	0.25953	0.27117	1.09077
ERR2040160	Capnoides_sempervirens	55182	100	18319	35381458	594.7744	20079	12275	2	15903	68.2913	407	1027	1591	2253	4080	0.41419	35323	0.001	13333334	12762743	0.95721	12078436	0.90588	684307	13483	837466	0.02367	22449	0.40682	3796	0.06879	40337	0.73098	6169	0.11179	0.13326	0.53315	0.24872	7.70734
ERR2040162	Argemone_mexicana	61935	100	19811	36419347	532.99462	27383	11892	9	16635	69.70245	446	1001	1569	2364	7716	0.39695	65538	0.0018	14653176	13437739	0.91705	11488018	0.784	1949721	24287	1276391	0.03505	31588	0.51002	3824	0.06174	45391	0.73288	5058	0.08167	0.08892	0.43231	0.08351	4.55799
ERR2040170	Papaver_rhoeas	129349	100	20066	50205780	320.37856	70162	12305	1	18979	67.85117	325	716	1280	2175	20066	0.40176	154826	0.00308	15709659	12997026	0.82733	9856868	0.62744	3140158	38486	1539279	0.03066	66943	0.51754	6040	0.0467	108536	0.83909	9343	0.07223	0.04384	0.33555	0.47187	1.43635
ERR2040192	Delosperma_echinatum	67769	100	20329	30492557	395.29823	27532	8647	4	12673	65.21503	299	666	1141	1688	20329	0.41862	51873	0.0017	16897214	15758195	0.93259	14468340	0.85626	1289855	11565	689729	0.02262	27176	0.40101	2934	0.04329	52364	0.77268	10382	0.1532	0.12265	0.44095	0.17136	4.64968
ERR2040193	Sesuvium_humifusum	81671	100	9687	35855393	375.27752	39372	9472	0	14619	68.94593	327	743	1306	2119	9687	0.42334	50345	0.0014	13041414	11685727	0.89605	9951333	0.76306	1734394	18404	1116779	0.03115	46593	0.5705	5547	0.06792	62726	0.76803	8614	0.10547	0.08786	0.40667	0.37618	3.11328
ERR2040194	Sesuvium_portulacastrum	101773	100	12825	40795716	334.4581	52971	10559	1	16756	68.91556	324	722	1250	2016	12825	0.42106	66512	0.00163	13681935	11728433	0.85722	9386661	0.68606	2341772	27827	1700564	0.04168	64750	0.63622	8615	0.08465	77723	0.76369	10894	0.10704	0.05266	0.34666	0.33185	1.9098
ERR2040197	Trianthema_portulacastrum	98240	100	7844	36807571	308.87012	50048	8275	0	15461	70.7452	305	617	1080	1850	7844	0.42589	56650	0.00154	11731612	9718854	0.82843	7413683	0.63194	2305171	26195	1533994	0.04168	60878	0.61969	7421	0.07554	75289	0.76638	11112	0.11311	0.05515	0.31202	0.30132	1.59849
ERR2040199	Zaleya_pentandra	66966	100	8925	34397326	464.27717	24221	9756	0	13560	65.19187	316	709	1250	1966	5847	0.41991	41459	0.00121	10743540	10234094	0.95258	9779205	0.91024	454889	11121	780353	0.02269	26704	0.39877	3193	0.04768	54995	0.82124	6534	0.09757	0.17053	0.50561	0.08776	6.41408
ERR2040200	Ouret_lanata	52962	100	9770	27117481	468.04443	17791	7824	0	12818	69.86418	311	681	1141	1751	3823	0.41206	41865	0.00154	9880992	9308450	0.94206	8611446	0.87152	697004	6633	498789	0.01839	18309	0.3457	2331	0.04401	43340	0.81832	5461	0.10311	0.15479	0.48844	0.03148	6.37795
ERR2040206	Amaranthus_retroflexus	68286	100	7485	30833046	394.08213	30334	8486	0	12885	67.2308	313	718	1233	1938	7485	0.40074	92344	0.00299	13551165	12687417	0.93626	11426493	0.84321	1260924	14410	855422	0.02774	25969	0.3803	3258	0.04771	51158	0.74917	13635	0.19967	0.10154	0.47658	0.31406	5.05063
ERR2040207	Philoxerus_vermicularis	62939	100	11693	35556285	517.47962	22611	11105	2	15559	68.67635	341	834	1397	2090	4702	0.39455	42053	0.00118	12668093	11926051	0.94142	10581485	0.83529	1344566	13334	893667	0.02513	28206	0.44815	3401	0.05404	51409	0.81681	5281	0.08391	0.1342	0.46419	0.19318	5.04106
ERR2040209	Atriplex_hortensis	48400	100	9994	28781767	549.71211	16977	9410	0	13523	70.37482	366	876	1426	2060	4071	0.41069	33877	0.00118	12480111	11994464	0.96109	11310320	0.90627	684144	8614	561044	0.01949	18378	0.37971	2863	0.05915	37429	0.77333	4815	0.09948	0.14503	0.54693	0.25791	8.82327
ERR2040217	Alternanthera_caracasana	127974	100	11959	39331576	237.80105	68690	5908	1	14263	71.32995	270	485	861	1755	11959	0.40663	72921	0.00185	10470148	7748660	0.74007	5127512	0.48973	2621148	32109	1863234	0.04737	75676	0.59134	9720	0.07595	102351	0.79978	15216	0.1189	0.03402	0.21554	0.3319	0.76219
ERR2040304	Cissus_quadrangularis	63295	100	14566	28132208	385.62964	29121	8060	5	13003	69.60308	325	746	1213	1820	14566	0.43595	55720	0.00198	11286880	10430104	0.92409	9065250	0.80317	1364854	13964	905896	0.0322	34050	0.53796	4688	0.07407	49267	0.77837	7673	0.12123	0.07332	0.40201	0.19016	4.48019
ERR2040307	Stachyurus_praecox	59699	100	14337	20779113	282.41672	30322	4292	2	8642	71.56745	278	569	981	1641	14337	0.42968	93549	0.0045	13333334	11689521	0.87671	10131011	0.75983	1558510	12572	584803	0.02814	22209	0.37202	2362	0.03957	36331	0.60857	14636	0.24516	0.07172	0.38478	0.05701	4.55984
ERR2040309	Geranium_carolinianum	120988	100	13495	47597135	328.72674	62481	11358	3	24309	79.09297	336	670	1116	1869	13495	0.46137	65884	0.00138	13684029	11586237	0.8467	8860552	0.64751	2725685	41399	2162975	0.04544	81503	0.67365	10364	0.08566	84599	0.69923	14295	0.11815	0.04865	0.33808	0.41613	1.39093
ERR2040311	Francoa_appendiculata	81915	100	9843	36772709	387.37989	39348	10489	0	19027	76.05752	358	771	1222	1854	9843	0.41289	72946	0.00198	12841060	10998928	0.85654	8476910	0.66014	2522018	23055	1355647	0.03687	51353	0.62691	6351	0.07753	56952	0.69526	10368	0.12657	0.05956	0.31845	0.26891	2.24245
ERR2040313	Terminalia_neotaliala	96690	100	8509	31422559	253.7423	54413	6319	0	11563	68.98252	274	591	1133	2143	8509	0.41204	72981	0.00232	9835873	8701967	0.88472	7584939	0.77115	1117028	19457	1153333	0.0367	38094	0.39398	6572	0.06797	77305	0.79951	16986	0.17567	0.04825	0.40064	0.21022	2.65034
ERR2040314	Heteropyxis_natalensis	156213	100	41542	24223323	50.35713	136243	640	5	2418	68.91499	293	1419	41542	41542	41542	0.44761	87541	0.00361	13578718	5244819	0.38625	1750360	0.1289	3494459	46986	1319725	0.05448	50340	0.32225	5071	0.03246	85411	0.54676	66264	0.42419	0.00249	0.06435	0.36349	0.07542
ERR2040317	Punica_granatum	53819	100	13458	33149001	571.39146	18933	11558	1	16342	69.91047	391	934	1438	2025	3599	0.47527	34919	0.00105	12238985	11747037	0.9598	11191885	0.91445	555152	11238	826611	0.02494	23849	0.44313	4159	0.07728	39279	0.72984	6232	0.1158	0.13921	0.52705	0.1878	8.20466
ERR2040321	Medinilla_magnifica	117453	100	25497	50785982	367.59229	60031	13424	7	21182	70.03925	351	765	1310	2169	25497	0.46337	74979	0.00148	13059549	11098230	0.84982	8620589	0.6601	2477641	43018	2346279	0.0462	79407	0.67607	9877	0.08409	85420	0.72727	13016	0.11082	0.04889	0.34566	0.47954	1.5388
ERR2040322	Syzygium_paniculatum	62334	100	12282	32437868	470.52082	24592	10185	1	15509	71.28915	335	809	1323	1952	5208	0.4698	44174	0.00136	8596347	8110250	0.94345	7531487	0.87613	578763	12340	830563	0.0256	29338	0.47066	4210	0.06754	49240	0.78994	5891	0.09451	0.10959	0.51072	0.22344	6.78177
ERR2040702	Sagittaria_latifolia	52665	100	9616	15104526	213.27345	30309	1833	0	4337	65.10126	274	516	834	1527	9616	0.46559	68973	0.00457	13429184	11660595	0.8683	9949790	0.74091	1710805	11479	460610	0.03049	19041	0.36155	1888	0.03585	21856	0.415	16203	0.30766	0.05849	0.36032	0.18097	4.46901
ERR2040707	Stemona_tuberosa	38956	100	15209	19335120	450.27048	14007	5675	1	10825	77.43367	322	690	1093	1611	4228	0.48257	28511	0.00147	13063265	12647501	0.96817	12272186	0.93944	375315	4125	397345	0.02055	13885	0.35643	1864	0.04785	32180	0.82606	4342	0.11146	0.14811	0.56204	0.14304	11.62018
ERR2040710	Colchicum_autumnale	130087	100	11650	37167310	210.13153	77577	5551	1	13402	73.32944	274	523	966	2224	11650	0.45318	91301	0.00246	8861192	6382048	0.72022	4148252	0.46814	2233796	31592	1886784	0.05076	81384	0.62561	9779	0.07517	103364	0.79458	16129	0.12399	0.02306	0.22247	0.28164	0.73953
ERR2040729	Asparagus_densiflorus	60205	100	7627	32393533	486.00096	24094	10083	0	16467	75.69507	363	832	1341	2018	6656	0.44302	61669	0.0019	11857632	10634548	0.89685	9120669	0.76918	1513879	13184	845726	0.02611	30571	0.50778	3467	0.05759	42020	0.69795	7140	0.11859	0.09966	0.42153	0.25945	4.58759
ERR2040732	Aloe_vera	49983	100	13656	31232573	568.65322	22812	11176	5	15136	72.55883	523	1124	1660	2353	6094	0.45582	72696	0.00233	16218326	14864566	0.91653	12284084	0.75742	2580482	16197	728752	0.02333	24373	0.48763	2708	0.05418	35084	0.70192	4801	0.09605	0.0772	0.43044	0.32284	5.65546
ERR2040754	Cocos_nucifera	110058	100	16296	31281694	204.50696	65663	4259	4	10875	78.30011	258	500	1075	4237	16296	0.42302	106365	0.0034	6544831	5207710	0.7957	4255718	0.65024	951992	15612	1148020	0.0367	40924	0.37184	5542	0.05036	92796	0.84316	23821	0.21644	0.05317	0.3687	0.452	1.96698
ERR2040758	Orchidantha_maxillarioides	95325	100	18189	42129690	388.45678	39350	11042	5	18777	69.54126	303	645	1077	1661	18189	0.45232	80399	0.00191	8690257	7911625	0.9104	7056988	0.81206	854637	19114	1515712	0.03598	48974	0.51376	5819	0.06104	77803	0.81619	9328	0.09785	0.09925	0.45813	0.35013	3.65992
ERR364329	Amborella_trichopoda	38281	100	13963	28072224	681.05927	16311	10206	6	12242	67.57622	596	1304	1891	2674	5172	0.43615	40761	0.00145	13146905	12435103	0.94586	10973158	0.83466	1461945	11826	447731	0.01595	16393	0.42823	2175	0.05682	28884	0.75453	2242	0.05857	0.09982	0.52964	0.38678	10.84568
ERR364330	Nuphar_advena	60589	100	7632	20534873	277.11867	28650	3401	0	9669	79.33584	272	487	816	1412	7632	0.45678	50607	0.00246	3913363	3205857	0.81921	2370800	0.60582	835057	10716	1060666	0.05165	35443	0.58497	4127	0.06811	51137	0.844	5863	0.09677	0.06027	0.2991	0.33478	2.47377
ERR364334	Eschscholzia_californica	59165	100	7942	27793908	411.99993	27577	8510	0	14355	72.73258	378	798	1207	1757	7942	0.40184	78861	0.00284	12320972	11246479	0.91279	9063298	0.7356	2183181	21529	834672	0.03003	29487	0.49839	3104	0.05246	44666	0.75494	5252	0.08877	0.07078	0.3827	0.22857	4.5679
ERR364384	Podophyllum_peltatum	44632	100	7609	24517481	492.95588	20406	8586	0	12395	72.8851	443	969	1439	1996	7609	0.43436	51873	0.00212	10069605	7592719	0.75402	5674376	0.56352	1918343	10188	511742	0.02087	21853	0.48963	1966	0.04405	35868	0.80364	2633	0.05899	0.05436	0.29888	0.31792	4.68303
ERR364385	Bassia_scoparia	42442	100	7884	24314308	518.42665	19085	8801	0	11765	66.00199	469	1000	1465	2001	4262	0.41605	69950	0.00288	8927124	8412993	0.94241	7500736	0.84022	912257	12298	406526	0.01672	18878	0.4448	1620	0.03817	32868	0.77442	2712	0.0639	0.0826	0.51888	0.30655	9.74258
ERR364396	Dioscorea_villosa	53749	100	8536	26324780	432.38778	23892	7931	0	13580	76.501	357	809	1301	1969	8536	0.46469	152439	0.00579	9245692	7208409	0.77965	4842997	0.52381	2365412	8881	820834	0.03118	31297	0.58228	1928	0.03587	44872	0.83484	2989	0.05561	0.06089	0.24171	0.33099	3.31507
ERR364399	Yucca_filamentosa	150443	100	10438	53062963	285.04425	77919	10520	1	21500	71.53095	295	572	999	1796	10438	0.45257	94863	0.00179	17255813	13453740	0.77966	9175730	0.53175	4278010	47017	2362114	0.04452	92528	0.61504	8764	0.05825	105060	0.69834	20241	0.13454	0.04252	0.23447	0.16512	0.78775
ERR706800	Oenothera_biennis	48477	100	10668	26418812	498.63467	17715	8575	2	14641	76.41746	362	794	1245	1779	3384	0.46134	45657	0.00173	11353809	10770688	0.94864	9655449	0.85041	1115239	10355	630435	0.02386	22892	0.47222	3063	0.06318	37808	0.77992	4555	0.09396	0.12369	0.47577	0.10389	7.11117
