# Supplementary material for: Semblans: automated assembly and processing of RNA-seq data
Source: Bioinformatics. 2025 Jan 9;41(1):btaf003. doi: 10.1093/bioinformatics/btaf003 (PMC11748423; doi:10.1093/bioinformatics/btaf003)
Supplement: btaf003_Supplementary_Data [file btaf003_supplementary_data.zip › f73a4_SuppTable2_TR_1kp_semblans.csv]

SRA_number	assembly	n_seqs	smallest	largest	n_bases	mean_len	n_under_200	n_over_1k	n_over_10k	n_with_orf	mean_orf_percent	n90	n70	n50	n30	n10	gc	bases_n	proportion_n	fragments	fragments_mapped	p_fragments_mapped	good_mappings	p_good_mapping	bad_mappings	potential_bridges	bases_uncovered	p_bases_uncovered	contigs_uncovbase	p_contigs_uncovbase	contigs_uncovered	p_contigs_uncovered	contigs_lowcovered	p_contigs_lowcovered	contigs_segmented	p_contigs_segmented	score	optimal_score	cutoff	weighted
ERR2040117	Illicium_parviflorum	13316	258	3228	7174440	538.78342	0	929	0	6627	99.77813	333	429	558	759	1182	0.47078	0	0	2561688	1507073	0.58831	1292305	0.50447	214768	685	1001817	0.13964	10029	0.75315	1819	0.1366	8807	0.66138	1994	0.14974	0.16123	0.25814	0.15192	18.51462
ERR2040119	Austrobaileya_scandens	36765	261	7056	32933628	895.78752	0	11604	0	25962	99.78548	420	777	1170	1641	2622	0.46392	0	0	10998488	6747655	0.61351	5330593	0.48467	1417062	7431	4408384	0.13386	30744	0.83623	5242	0.14258	24111	0.65581	2491	0.06775	0.14744	0.28427	0.33883	5.55209
ERR2040120	Ceratophyllum_demersum	18446	258	4545	10148133	550.15358	0	1351	0	9545	99.75289	336	441	576	786	1212	0.43056	0	0	10982226	5167068	0.47049	3437823	0.31304	1729245	6356	867595	0.08549	13828	0.74965	1024	0.05551	6779	0.36751	2868	0.15548	0.07713	0.13989	0.1656	5.08397
ERR2040122	Canella_winterana	37204	255	7536	29897259	803.60335	0	10083	0	25781	99.7022	399	690	1008	1377	2001	0.45187	0	0	15162806	8961488	0.59102	7174775	0.47318	1786713	6679	4244589	0.14197	31209	0.83886	5910	0.15885	21247	0.57109	5844	0.15708	0.12965	0.22368	0.2082	5.65641
ERR2040124	Laurelia_sempervirens	39620	258	9261	38869950	981.0689	0	14596	0	29169	99.78704	456	888	1308	1809	2871	0.46596	0	0	943138	594469	0.63031	491498	0.52113	102971	327	17946686	0.46171	39349	0.99316	28709	0.72461	38515	0.97211	452	0.01141	0.06059	0.2919	0.39987	7.44682
ERR2040126	Idiospermum_australiense	31047	255	11451	27555972	887.55667	0	9390	3	22067	99.78327	423	759	1140	1629	2694	0.45586	0	0	10623223	8050088	0.75778	6593712	0.62069	1456376	4330	3837941	0.13928	25124	0.80922	4662	0.15016	18188	0.58582	2194	0.07067	0.2159	0.38639	0.41248	10.91181
ERR2040127	Gomortega_keule	44610	258	13410	40796526	914.51527	0	14398	1	31583	99.7792	426	792	1200	1710	2781	0.4679	0	0	9818800	6759636	0.68844	5658951	0.57634	1100685	6055	5513638	0.13515	37410	0.8386	7140	0.16005	30472	0.68308	2912	0.06528	0.1944	0.3599	0.41886	7.29076
ERR2040130	Sassafras_albidum	39421	258	7080	29366736	744.95157	0	8540	0	25753	99.78317	381	603	897	1293	2040	0.47122	0	0	13835126	9817445	0.7096	8051760	0.58198	1765685	6995	4942339	0.1683	31575	0.80097	6755	0.17136	21266	0.53946	7029	0.17831	0.14848	0.27676	0.19127	6.31566
ERR2040135	Annona_muricata	37285	255	13944	34915902	936.45976	0	12098	5	26699	99.74204	435	813	1227	1770	2973	0.46342	0	0	10905059	7684215	0.70465	6252290	0.57334	1431925	3918	5897285	0.1689	31919	0.85608	7963	0.21357	23193	0.62205	2928	0.07853	0.1609	0.35224	0.37105	8.52255
ERR2040141	Aristolochia_elegans	24740	255	6606	21293619	860.696	0	7216	0	17694	99.75853	420	729	1086	1542	2427	0.46614	0	0	9815189	6789763	0.69176	5162428	0.52596	1627335	4038	2485961	0.11675	19532	0.78949	3635	0.14693	14922	0.60315	1309	0.05291	0.18426	0.30712	0.36041	11.23565
ERR2040142	Piper_auritum	26838	255	5490	18378537	684.79533	0	4577	0	17825	99.67324	378	573	789	1056	1524	0.46386	0	0	7176194	4490502	0.62575	3728520	0.51957	761982	775	2813042	0.15306	21097	0.78609	4409	0.16428	15654	0.58328	6372	0.23742	0.13557	0.22162	0.08028	7.84275
ERR2040144	Saururus_cernuus	18846	261	5502	12483075	662.37265	0	2889	0	12230	99.68222	372	552	750	1014	1455	0.47303	0	0	6353645	3985063	0.62721	3090781	0.48646	894282	445	1069862	0.08571	13863	0.73559	1767	0.09376	11508	0.61063	4173	0.22143	0.16416	0.21697	0.03025	10.69131
ERR2040145	Frankenia_laevis	44726	255	7092	34701642	775.8718	0	10629	0	30242	99.7933	393	645	948	1350	2070	0.44796	0	0	9196397	5535509	0.60192	4262207	0.46346	1273302	11442	6178657	0.17805	38432	0.85928	7221	0.16145	30057	0.67203	4586	0.10254	0.10603	0.25455	0.3484	4.29069
ERR2040160	Capnoides_sempervirens	29317	255	6315	26743680	912.22431	0	9738	0	21836	99.7531	447	801	1167	1608	2451	0.43635	0	0	12799407	9761064	0.76262	8018312	0.62646	1742752	4470	3034481	0.11347	23416	0.79872	3939	0.13436	15107	0.5153	3190	0.10881	0.21348	0.36322	0.30063	11.46519
ERR2040162	Argemone_mexicana	30524	255	9510	29252511	958.34461	0	10641	0	23060	99.77894	462	840	1233	1737	2757	0.41733	0	0	13485487	10086911	0.74798	8355675	0.6196	1731236	7411	2875252	0.09829	24581	0.8053	3401	0.11142	17621	0.57728	1186	0.03885	0.25718	0.41735	0.46679	12.00542
ERR2040170	Papaver_rhoeas	48120	255	8388	39034887	811.19882	0	12539	0	32658	99.77586	399	675	1020	1458	2325	0.42168	0	0	14310104	9266687	0.64756	7273994	0.50831	1992693	11842	4480038	0.11477	38662	0.80345	4966	0.1032	33444	0.69501	1846	0.03836	0.18094	0.32457	0.47111	5.58137
ERR2040192	Delosperma_echinatum	25285	261	4746	17421984	689.02448	0	4591	0	16345	99.68318	372	570	807	1101	1590	0.45388	0	0	16212712	10629364	0.65562	8066529	0.49754	2562835	3359	1763424	0.10122	19217	0.76002	2661	0.10524	13516	0.53455	5458	0.21586	0.14598	0.23078	0.24492	8.92409
ERR2040193	Sesuvium_humifusum	31746	258	11346	29178693	919.12975	0	10105	6	23087	99.77464	438	792	1185	1692	2841	0.44825	0	0	12434334	8845924	0.71141	7475794	0.60122	1370130	4930	4178935	0.14322	25895	0.81569	4888	0.15397	19624	0.61816	2245	0.07072	0.20358	0.38721	0.43308	10.34826
ERR2040194	Sesuvium_portulacastrum	40750	255	7635	39140415	960.50098	0	14231	0	30558	99.77995	459	843	1242	1743	2796	0.44572	0	0	12823643	8968927	0.69941	7307466	0.56984	1661461	7900	6030460	0.15407	34830	0.85472	6685	0.16405	26191	0.64272	2706	0.0664	0.17804	0.35012	0.41632	7.03164
ERR2040197	Trianthema_portulacastrum	40998	258	7017	35381499	863.00549	0	12203	0	29586	99.78911	426	741	1089	1503	2349	0.44915	0	0	11173034	7720089	0.69096	6521435	0.58368	1198654	8700	4914546	0.1389	35060	0.85516	5682	0.13859	27912	0.68081	3137	0.07652	0.1873	0.36262	0.46887	7.61662
ERR2040199	Zaleya_pentandra	26174	255	7065	20714490	791.41476	0	6451	0	17469	99.75973	390	654	984	1407	2244	0.44452	0	0	10165049	7288704	0.71704	5784122	0.56902	1504582	2941	2114442	0.10208	20700	0.79086	2962	0.11317	16291	0.62241	2306	0.0881	0.20942	0.34497	0.3957	10.62003
ERR2040200	Ouret_lanata	23209	261	6384	17531607	755.37968	0	5174	0	15536	99.77104	387	618	912	1293	1989	0.43586	0	0	9408420	6569340	0.69824	4691191	0.49862	1878149	2350	1467521	0.08371	17788	0.76643	2063	0.08889	15055	0.64867	2132	0.09186	0.19662	0.28099	0.23566	9.45722
ERR2040206	Amaranthus_retroflexus	26596	258	7077	20634936	775.86615	0	6294	0	18015	99.74939	393	639	948	1353	2118	0.42563	0	0	13188306	8483227	0.64324	6405521	0.4857	2077706	4817	2322222	0.11254	21843	0.82129	2769	0.10411	14626	0.54993	2427	0.09125	0.15766	0.28053	0.32084	8.73109
ERR2040207	Philoxerus_vermicularis	27471	255	7728	25203537	917.45976	0	8880	0	20340	99.77233	444	795	1170	1644	2664	0.42193	0	0	12038915	8828653	0.73334	6992553	0.58083	1836100	4965	2287983	0.09078	22121	0.80525	2772	0.10091	17582	0.64002	1556	0.05664	0.22669	0.36526	0.43754	11.53807
ERR2040209	Atriplex_hortensis	23777	255	9597	20661549	868.97207	0	7046	0	17082	99.78203	423	744	1098	1542	2457	0.43086	0	0	11951347	9429604	0.789	7427227	0.62146	2002377	2751	1857421	0.0899	18563	0.78071	2350	0.09884	13849	0.58245	1670	0.07024	0.25438	0.38406	0.41471	13.94856
ERR2040217	Alternanthera_caracasana	49522	255	7236	38244849	772.27998	0	11396	0	33777	99.79208	396	630	930	1332	2133	0.4327	0	0	9720830	5779371	0.59453	4402188	0.45286	1377183	13500	5314375	0.13896	42890	0.86608	6004	0.12124	36763	0.74236	4674	0.09438	0.11643	0.24763	0.38479	3.5439
ERR2040304	Cissus_quadrangularis	34432	255	5529	25241457	733.08135	0	7380	0	23190	99.69629	384	612	879	1197	1782	0.46369	0	0	9217420	5851150	0.63479	4717241	0.51177	1133909	7326	4923308	0.19505	28635	0.83164	7133	0.20716	21692	0.63	4742	0.13772	0.11416	0.24058	0.21644	6.54396
ERR2040307	Stachyurus_praecox	23535	255	4149	14320842	608.49127	0	2746	0	13654	99.69424	351	489	669	924	1383	0.45868	0	0	12497743	6693923	0.53561	5681167	0.45458	1012756	3699	2862114	0.19986	18794	0.79856	4666	0.19826	10428	0.44308	3583	0.15224	0.10764	0.22291	0.24883	9.47925
ERR2040309	Geranium_carolinianum	61121	255	11085	55167126	902.58873	0	19184	2	44034	99.80014	429	771	1167	1662	2679	0.48519	0	0	11422427	9205816	0.80594	7904506	0.69202	1301310	14254	6820359	0.12363	52365	0.85674	8949	0.14641	40176	0.65732	4740	0.07755	0.22946	0.42309	0.40982	6.27007
ERR2040311	Francoa_appendiculata	47265	255	5937	42246417	893.82031	0	15372	0	35447	99.75216	447	783	1125	1542	2307	0.43285	0	0	12345704	8869097	0.7184	7367797	0.59679	1501300	10191	6667600	0.15783	39880	0.84375	7665	0.16217	28953	0.61257	5534	0.11708	0.15433	0.33362	0.32691	5.65074
ERR2040313	Terminalia_neotaliala	25202	255	6045	16968453	673.29787	0	4139	0	15396	99.79083	360	540	771	1107	1758	0.44752	0	0	9141519	5550957	0.60722	4238217	0.46362	1312740	4460	1928668	0.11366	19655	0.7799	2607	0.10344	12676	0.50298	3661	0.14527	0.13781	0.24031	0.33573	8.06905
ERR2040314	Heteropyxis_natalensis	5312	255	4449	2983140	561.58509	0	428	0	2592	99.77564	330	435	579	810	1524	0.55002	0	0	9569658	1134918	0.1186	841662	0.08795	293256	644	453704	0.15209	4137	0.7788	781	0.14703	1735	0.32662	406	0.07643	0.02504	0.04749	0.37782	8.43499
ERR2040317	Punica_granatum	34054	255	5898	27575493	809.75783	0	9088	0	23697	99.74166	402	681	1011	1419	2142	0.5014	0	0	11532898	8627828	0.74811	7407101	0.64226	1220727	3213	4231031	0.15343	27494	0.80736	6174	0.1813	19671	0.57764	3888	0.11417	0.19277	0.36991	0.26079	10.45777
ERR2040321	Medinilla_magnifica	63479	255	12081	58622367	923.49229	0	20703	2	45502	99.76533	432	801	1209	1722	2817	0.48663	0	0	11996719	9156260	0.76323	7877040	0.6566	1279220	14217	9795016	0.16709	55773	0.87861	13060	0.20574	42233	0.66531	4212	0.06635	0.18144	0.40861	0.43584	5.93142
ERR2040322	Syzygium_paniculatum	33134	255	5226	25179144	759.91863	0	7723	0	21969	99.75847	384	630	933	1314	2010	0.48946	0	0	7740042	5390973	0.6965	4527310	0.58492	863663	3712	3412507	0.13553	26711	0.80615	5130	0.15483	21272	0.642	3343	0.10089	0.18769	0.33608	0.25059	9.66264
ERR2040702	Sagittaria_latifolia	12516	255	3039	6250194	499.37632	0	480	0	5700	99.65043	327	405	513	651	984	0.51226	0	0	12841382	5160248	0.40185	3787425	0.29494	1372823	2185	910033	0.1456	9419	0.75256	1746	0.1395	3223	0.25751	3319	0.26518	0.06357	0.11058	0.21	8.38206
ERR2040707	Stemona_tuberosa	21435	255	4377	15084126	703.71477	0	4156	0	13679	99.75875	369	573	831	1170	1752	0.51373	0	0	5894047	4530815	0.76871	3891093	0.66017	639722	1038	1698739	0.11262	16725	0.78027	2959	0.13805	14885	0.69443	1647	0.07684	0.24736	0.38996	0.09398	16.01864
ERR2040710	Colchicum_autumnale	53694	255	5667	39839493	741.9729	0	11418	0	34981	99.77707	378	603	888	1278	2043	0.47806	0	0	7974730	4666210	0.58512	3908652	0.49013	757558	14908	6822508	0.17125	47195	0.87896	9510	0.17711	38817	0.72293	4862	0.09055	0.12316	0.27733	0.38033	4.49674
ERR2040729	Asparagus_densiflorus	33010	258	7545	28959237	877.28679	0	9847	0	23720	99.78708	426	747	1110	1575	2553	0.46567	0	0	11252046	8856338	0.78709	7467082	0.66362	1389256	4778	3337727	0.11526	26167	0.7927	4185	0.12678	18137	0.54944	3104	0.09403	0.24315	0.40807	0.37388	10.7164
ERR2040732	Aloe_vera	27910	258	8820	26473824	948.5426	0	9829	0	20727	99.76622	453	840	1236	1707	2712	0.47874	0	0	15184952	11266893	0.74198	9138614	0.60182	2128279	4432	2699267	0.10196	21952	0.78653	3433	0.123	15089	0.54063	1758	0.06299	0.22955	0.36202	0.35792	12.66997
ERR2040754	Cocos_nucifera	24003	261	12012	18187257	757.70766	0	4520	10	14513	99.88117	369	573	900	1482	3159	0.45925	0	0	6192600	3497099	0.56472	3105933	0.50156	391166	1749	1341263	0.07375	18201	0.75828	1097	0.0457	15673	0.65296	2402	0.10007	0.24731	0.30621	0.42823	12.264
ERR2040758	Orchidantha_maxillarioides	39788	255	7038	28784457	723.44569	0	8230	0	25663	99.74297	375	588	867	1224	1878	0.48106	0	0	8082605	5317120	0.65785	4433108	0.54848	884012	4988	3729748	0.12958	32478	0.81628	5871	0.14756	26146	0.65713	4572	0.11491	0.17271	0.29484	0.30779	7.18392
ERR364329	Amborella_trichopoda	21269	258	11034	21046359	989.53214	0	7853	1	15996	99.77765	468	891	1290	1785	2910	0.45474	0	0	12129846	8763325	0.72246	6855756	0.5652	1907569	3405	2038437	0.09685	16249	0.76398	2354	0.11068	11906	0.55978	727	0.03418	0.23676	0.36478	0.41368	15.85909
ERR364330	Nuphar_advena	23697	255	4416	15900513	670.99266	0	3769	0	14521	99.80057	363	537	765	1083	1731	0.47384	0	0	3539283	2578017	0.7284	2220077	0.62727	357940	1358	1646258	0.10353	18683	0.78841	2490	0.10508	18171	0.76681	1973	0.08326	0.25854	0.37056	0.27237	14.42935
ERR364334	Eschscholzia_californica	28466	255	4323	21851841	767.64705	0	6855	0	20017	99.73852	402	651	927	1251	1830	0.4173	0	0	11500486	7835628	0.68133	5944305	0.51687	1891323	7567	1977125	0.09048	21818	0.76646	2334	0.08199	17072	0.59973	2503	0.08793	0.18092	0.28297	0.272	8.38815
ERR364384	Podophyllum_peltatum	19948	255	5115	15999585	802.06462	0	5365	0	13742	99.75679	399	681	1005	1389	2046	0.44609	0	0	7397976	5500798	0.74355	3931181	0.53139	1569617	2672	976432	0.06103	15252	0.76459	1430	0.07169	12242	0.6137	674	0.03379	0.21976	0.30129	0.36006	14.23067
ERR364385	Bassia_scoparia	20422	261	4302	15275337	747.98438	0	4619	0	13748	99.75219	387	627	900	1257	1839	0.43914	0	0	8226273	5958676	0.72435	4177477	0.50782	1781199	3297	704655	0.04613	15229	0.74572	1001	0.04902	11443	0.56033	871	0.04265	0.22732	0.28126	0.23658	12.47853
ERR364396	Dioscorea_villosa	22924	255	5763	17268546	753.2955	0	5134	0	14910	99.76361	381	612	921	1317	2073	0.46904	0	0	6636787	4561628	0.68732	3089357	0.46549	1472271	2018	1260126	0.07297	17794	0.77622	1825	0.07961	15397	0.67165	1224	0.05339	0.17679	0.24149	0.30708	10.16451
ERR364399	Yucca_filamentosa	61210	255	8322	54148467	884.63432	0	18835	0	44059	99.79352	426	759	1128	1587	2547	0.48355	0	0	15493062	11034578	0.71223	9342790	0.60303	1691788	11883	6780946	0.12523	52262	0.85381	9081	0.14836	37899	0.61916	5445	0.08896	0.19889	0.36567	0.40803	5.40604
ERR706800	Oenothera_biennis	27121	258	5121	21329658	786.46281	0	7002	0	18817	99.7649	399	663	975	1335	1944	0.48078	0	0	10221644	7889884	0.77188	6448126	0.63083	1441758	2578	2106710	0.09877	21243	0.78327	3039	0.11205	17574	0.64798	2245	0.08278	0.24864	0.36221	0.08216	11.52098
