# Supplementary material for: Semblans: automated assembly and processing of RNA-seq data
Source: Bioinformatics. 2025 Jan 9;41(1):btaf003. doi: 10.1093/bioinformatics/btaf003 (PMC11748423; doi:10.1093/bioinformatics/btaf003)
Supplement: btaf003_Supplementary_Data [file btaf003_supplementary_data.zip › fcd7f_SuppTable3_TR_caryo_original.csv]

SRA_number	assembly	n_seqs	smallest	largest	n_bases	mean_len	n_under_200	n_over_1k	n_over_10k	n_with_orf	mean_orf_percent	n90	n70	n50	n30	n10	gc	bases_n	proportion_n	fragments	fragments_mapped	p_fragments_mapped	good_mappings	p_good_mapping	bad_mappings	potential_bridges	bases_uncovered	p_bases_uncovered	contigs_uncovbase	p_contigs_uncovbase	contigs_uncovered	p_contigs_uncovered	contigs_lowcovered	p_contigs_lowcovered	contigs_segmented	p_contigs_segmented	score	optimal_score	cutoff	weighted
SRR6435279	Sidotheca_caryophylloides	65472	297	12993	50597220	772.807	0	15099	10	36707	99.75261	354	597	1035	1581	2766	0.49444	0	0	17701280	13114788	0.74089	11662245	0.65884	1452543	6051	14091019	0.27849	59130	0.90313	25799	0.39405	49484	0.7558	2872	0.04387	0.10742	0.43851	0.52695	6.45609
SRR6435280	Nepenthes_ventricosa	69423	297	15318	67357098	970.24182	0	23986	26	48026	99.73287	423	873	1326	1911	3174	0.45362	0	0	18006594	12994708	0.72166	9839698	0.54645	3155010	17959	21903275	0.32518	62534	0.90077	25910	0.37322	47319	0.6816	2767	0.03986	0.06159	0.34653	0.47942	3.85975
SRR6435281	Ruprechtia_coriacea	74212	297	14316	61848012	833.39638	0	19589	8	46161	99.76263	375	681	1119	1668	2838	0.46776	0	0	20905624	14199866	0.67924	12450222	0.59554	1749644	13381	16140940	0.26098	65437	0.88176	24394	0.32871	51049	0.68788	3333	0.04491	0.11171	0.39104	0.39015	4.93992
SRR6435282	Pterostegia_drymarioides	60195	297	13323	51376569	853.50227	0	16975	5	38016	99.78076	381	714	1155	1698	2871	0.46801	0	0	32079325	22798523	0.71069	18779322	0.5854	4019201	17015	6661092	0.12965	51473	0.8551	10016	0.16639	33638	0.55882	5227	0.08683	0.16278	0.34249	0.38991	4.89226
SRR6435283	Eriogonum_inflatum	80439	297	12342	66760974	829.95778	0	22147	1	51851	99.75609	384	699	1092	1563	2541	0.4934	0	0	17534745	12225286	0.6972	10446194	0.59574	1779092	14512	13994756	0.20962	72520	0.90155	23011	0.28607	55404	0.68877	4124	0.05127	0.13078	0.37806	0.37487	4.09894
SRR6435284	Grayia_brandegeei	43579	297	12624	42882303	984.01301	0	15666	7	31540	99.74135	450	882	1317	1881	3084	0.42816	0	0	27900998	18135011	0.64998	15060997	0.5398	3074014	9342	9926250	0.23148	37522	0.86101	13125	0.30118	25976	0.59607	2531	0.05808	0.08465	0.33626	0.42514	6.3992
SRR6435285	Stegnosperma_halimifolium	78746	297	15225	70865697	899.92758	0	24642	7	55884	99.74455	423	774	1164	1653	2730	0.44935	0	0	24462737	10944409	0.44739	9294135	0.37993	1650274	16476	17554087	0.24771	71652	0.90991	23042	0.29261	52443	0.66598	4410	0.056	0.06199	0.23039	0.41034	2.51673
SRR6435286	Bistorta_bistortoides	73902	297	13233	66169371	895.36644	0	22582	19	48521	99.75545	396	771	1215	1767	3003	0.4682	0	0	23970340	16714987	0.69732	14349989	0.59866	2364998	16326	14552933	0.21993	64110	0.8675	20588	0.27859	46177	0.62484	3232	0.04373	0.12758	0.39494	0.44788	4.78157
SRR6435287	Limonium_californicum	48958	297	14088	49030158	1001.47388	0	18234	12	33939	99.75228	432	933	1380	1959	3237	0.46098	0	0	27846289	19580505	0.70316	15999598	0.57457	3580907	6452	15231052	0.31065	41821	0.85422	18384	0.37551	30452	0.622	1908	0.03897	0.08678	0.38517	0.45993	6.89029
SRR6435288	Suckleya_suckleyana	54337	297	15294	54828114	1009.0383	0	19920	22	39897	99.72737	462	903	1350	1938	3237	0.43681	0	0	21576278	15543064	0.72038	11714390	0.54293	3828674	8486	20622956	0.37614	48822	0.8985	24729	0.4551	36763	0.67657	1982	0.03648	0.0451	0.34289	0.43647	4.63032
SRR6435289	Eriogonum_arcuatum	77861	297	11301	64335162	826.28225	0	21320	2	48535	99.74386	375	690	1107	1599	2631	0.4987	0	0	20889997	14354364	0.68714	12347359	0.59107	2007005	10907	13494905	0.20976	69595	0.89384	23888	0.3068	54439	0.69918	3644	0.0468	0.12948	0.37143	0.31923	4.31478
SRR6435290	Neea_psychotrioides	133387	297	10959	92560605	693.92523	0	24983	2	71561	99.72746	345	519	858	1341	2220	0.47521	0	0	19136521	12018624	0.62805	9857869	0.51513	2160755	18540	34004945	0.36738	126003	0.94464	58252	0.43671	109492	0.82086	8550	0.0641	0.04005	0.3097	0.48537	1.86855
SRR6435291	Mirabilis_pringlei	101881	297	15384	91778535	900.84054	0	30244	11	67509	99.7659	399	759	1224	1821	3132	0.42899	0	0	24190695	15397748	0.63652	11476092	0.4744	3921656	10784	28322957	0.3086	93666	0.91937	42727	0.41938	73938	0.72573	3997	0.03923	0.04861	0.27503	0.3807	2.0491
SRR6435292	Salpianthus_purpurascens	98805	297	15201	83404677	844.13417	0	26907	7	61639	99.72585	378	699	1134	1701	2889	0.43555	0	0	25048525	15649106	0.62475	12717248	0.5077	2931858	15468	34323726	0.41153	91965	0.93077	48606	0.49194	76318	0.77241	3721	0.03766	0.03661	0.32988	0.47972	2.546
SRR6435293	Macarthuria_australis	58953	297	6309	51490557	873.41708	0	18266	0	40299	99.74305	405	762	1158	1614	2487	0.44653	0	0	19517339	12597961	0.64548	9551283	0.48937	3046678	14431	9372829	0.18203	51544	0.87432	13105	0.2223	35650	0.60472	5939	0.10074	0.07949	0.24647	0.29707	3.44005
SRR6435294	Trichostigma_octandrum	178064	297	11709	121864671	684.38691	0	32239	2	100379	99.73922	348	531	825	1215	1995	0.44305	0	0	28563593	16032402	0.56129	11902734	0.41671	4129668	57719	30097840	0.24698	165192	0.92771	49954	0.28054	122668	0.6889	12470	0.07003	0.04392	0.2217	0.34358	0.89668
SRR6435295	Tripterocalyx_carneus	56312	297	6762	47089413	836.22342	0	15735	0	37722	99.74266	393	708	1086	1539	2424	0.43509	0	0	24567897	15561684	0.63342	12793779	0.52075	2767905	11536	13382913	0.2842	50225	0.89191	18548	0.32938	37386	0.66391	3901	0.06927	0.0675	0.30525	0.3901	4.2059
SRR6435296	Okenia_hypogaea	74629	297	10650	67791651	908.38214	0	23999	1	51154	99.75389	411	795	1221	1737	2751	0.44094	0	0	20308683	13228345	0.65136	10915663	0.53749	2312682	13539	23991817	0.35391	67507	0.90457	30563	0.40953	50800	0.6807	3303	0.04426	0.05367	0.33655	0.42186	3.40057
SRR6435297	Acantholimon_lycopodioides	44856	297	15297	43576920	971.48475	0	15701	24	29299	99.75712	405	900	1389	1968	3375	0.47836	0	0	19325605	14128860	0.7311	11209374	0.58003	2919486	6803	9441627	0.21667	38047	0.8482	12515	0.279	27460	0.61218	1817	0.04051	0.11178	0.37021	0.44575	7.07934
SRR6435298	Paronychia_fastigiata	50634	297	14034	46144962	911.34341	0	16154	6	35285	99.77796	417	792	1203	1722	2832	0.44735	0	0	6518905	3221525	0.49418	2523166	0.38705	698359	2606	10143639	0.21982	47446	0.93704	14285	0.28212	43790	0.86483	1149	0.02269	0.08335	0.23487	0.41804	4.13339
SRR6435299	Herniaria_glabra	57681	297	15279	47044362	815.59546	0	14764	10	35828	99.76105	375	660	1080	1593	2769	0.4595	0	0	7710919	3836888	0.49759	3106672	0.40289	730216	1926	14644288	0.31129	54341	0.9421	25768	0.44673	48296	0.83729	1482	0.02569	0.05255	0.25422	0.48681	3.84995
SRR6435300	Spergularia_marina	103420	297	12372	95252097	921.02202	0	34525	7	73309	99.76197	426	813	1218	1692	2688	0.44806	0	0	21879833	12770265	0.58365	10219372	0.46707	2550893	21170	22007093	0.23104	94720	0.91588	29284	0.28316	73732	0.71294	5591	0.05406	0.07558	0.28039	0.40999	2.06138
SRR6435301	Polycarpon_tetraphyllum	110057	297	7026	92855487	843.7036	0	32317	0	76363	99.76285	405	732	1083	1488	2289	0.43383	0	0	24937999	14099758	0.56539	10355327	0.41524	3744431	31017	17235873	0.18562	99768	0.90651	23100	0.20989	72460	0.65839	13217	0.12009	0.07096	0.185	0.22063	1.3274
SRR6435302	Paronychia_jamesii	211226	297	7500	137725707	652.03009	0	34183	0	105536	99.77677	339	474	765	1236	2091	0.50018	0	0	23898183	15680092	0.65612	11327814	0.474	4352278	59810	32774236	0.23797	197221	0.9337	66940	0.31691	173826	0.82294	13413	0.0635	0.06065	0.23191	0.33476	0.88958
SRR6435303	Paronychia_drummondii	70260	297	15270	63808473	908.17639	0	23191	4	47193	99.78366	405	810	1227	1731	2760	0.4539	0	0	16956354	10692188	0.63057	9037188	0.53297	1655000	9910	13983886	0.21915	63302	0.90097	19928	0.28363	49772	0.7084	2887	0.04109	0.11604	0.34625	0.3984	4.01378
SRR6435304	Cardionema_ramosissimum	57294	297	10716	59291397	1034.86224	0	22871	1	41956	99.75666	468	969	1410	1962	3039	0.45177	0	0	28362123	19444295	0.68557	15618777	0.55069	3825518	10745	11878835	0.20035	49088	0.85677	15029	0.26231	33865	0.59107	3037	0.05301	0.12254	0.33542	0.39828	5.12686
SRR6435305	Schiedea_globosa	68834	297	6510	62427153	906.92322	0	22661	0	48357	99.74521	420	801	1200	1680	2577	0.43902	0	0	19596708	11635081	0.59373	8404589	0.42888	3230492	15775	12709984	0.2036	61852	0.89857	16551	0.24045	43907	0.63787	7549	0.10967	0.06624	0.19607	0.30308	2.28568
SRR6435306	Kewa_bowkeriana	65062	297	13764	62223915	956.37876	0	22622	6	45117	99.72739	423	855	1308	1851	3027	0.46006	0	0	31682373	23744318	0.74945	16052178	0.50666	7692140	19523	25530419	0.4103	58808	0.90388	28910	0.44435	43547	0.66932	4321	0.06641	0.03548	0.28758	0.41257	3.04753
SRR6435307	Gisekia_pharnaceoides	78392	297	13017	67311219	858.64908	0	22280	10	50502	99.7474	387	723	1155	1677	2805	0.45083	0	0	10286611	3917207	0.38081	3368829	0.3275	548378	2448	24631463	0.36593	76277	0.97302	39316	0.50153	72438	0.92405	1309	0.0167	0.03358	0.17742	0.07904	1.72022
SRR6435308	Frankenia_salina	108539	297	14283	91331733	841.46466	0	30342	8	71468	99.74954	390	714	1098	1572	2559	0.44272	0	0	20989339	12531838	0.59706	10260051	0.48882	2271787	25003	21562874	0.23609	99431	0.91609	32234	0.29698	77338	0.71254	4937	0.04549	0.0862	0.29845	0.4366	2.27831
SRR6435309	Drosera_burmannii	53969	297	7272	48697881	902.33062	0	17881	0	36084	99.73463	402	810	1230	1701	2670	0.47551	0	0	13972000	10313797	0.73818	7781174	0.55691	2532623	10337	12742184	0.26166	48970	0.90737	18219	0.33758	37782	0.70007	3880	0.07189	0.08698	0.28665	0.2939	4.6975
SRR6435310	Arthrocaulon_macrostachyum	68383	297	16320	63341934	926.28188	0	21574	18	46350	99.7233	408	804	1251	1833	3123	0.42716	0	0	26699184	16527137	0.61901	12949969	0.48503	3577168	16235	15239874	0.2406	60437	0.8838	20738	0.30326	42605	0.62303	2854	0.04174	0.05985	0.32023	0.46678	3.60846
SRR6435311	Anabasis_articulata	68618	297	15282	62682651	913.50157	0	20763	61	45124	99.72262	399	786	1242	1848	3216	0.42438	0	0	28940091	18568500	0.64162	14053852	0.48562	4514648	15833	17578594	0.28044	60018	0.87467	23063	0.33611	43382	0.63222	2914	0.04247	0.05234	0.31537	0.47555	3.39164
SRR6435312	Proatriplex_pleiantha	47036	297	15168	46171728	981.62531	0	16632	16	33598	99.73216	441	882	1326	1887	3111	0.42801	0	0	22263912	13709557	0.61577	11479869	0.51563	2229688	8437	14106183	0.30552	41467	0.8816	17514	0.37235	30772	0.65422	1719	0.03655	0.06644	0.35836	0.47101	6.24569
SRR6435313	Tecticornia_pergranulata	59089	297	16302	55190733	934.0272	0	19627	14	41628	99.77035	426	828	1224	1734	2907	0.43101	0	0	16027463	8158446	0.50903	5983640	0.37334	2174806	16990	8051524	0.14589	53654	0.90802	11313	0.19146	39892	0.67512	2492	0.04217	0.06166	0.22904	0.42618	2.79431
SRR6435314	Coccoloba_uvifera	149430	297	14772	118334229	791.9041	0	37060	14	90223	99.74885	366	639	1044	1542	2529	0.46853	0	0	20531709	13854864	0.6748	11776496	0.57358	2078368	27190	38880634	0.32857	138157	0.92456	57378	0.38398	107319	0.71819	7474	0.05002	0.07222	0.34031	0.34398	2.00139
SRR6435315	Aegialitis_annulata	80576	297	11874	72306045	897.36454	0	25166	4	52204	99.76	393	783	1251	1794	2940	0.46977	0	0	24727657	16318484	0.65993	12798562	0.51758	3519922	14559	16482413	0.22795	71853	0.89174	23274	0.28885	55488	0.68864	3758	0.04664	0.09385	0.30286	0.40917	3.18669
SRR6435316	Reynoutria_japonica	66795	297	10845	65161278	975.54125	0	24469	1	47856	99.77969	441	894	1311	1836	2874	0.44826	0	0	33664247	23018374	0.68376	18786788	0.55806	4231586	18793	10333559	0.15858	57620	0.86264	12001	0.17967	34200	0.51201	8275	0.12389	0.13259	0.2938	0.33994	3.8887
SRR6435317	Podopterus_cordifolius	77971	297	9756	68847126	882.98375	0	23120	0	50550	99.72903	390	753	1206	1764	2934	0.46931	0	0	20609362	12651004	0.61385	10068636	0.48855	2582368	8514	22750105	0.33044	72359	0.92802	32043	0.41096	55348	0.70985	4605	0.05906	0.05247	0.27702	0.35687	2.78259
SRR6435318	Polygonum_aviculare	72284	297	11259	56250111	778.18205	0	17615	3	47098	99.75927	378	645	972	1374	2190	0.45995	0	0	30922344	20758163	0.6713	15786714	0.51053	4971449	23675	7412283	0.13177	63933	0.88447	10725	0.14837	41764	0.57778	7663	0.10601	0.13802	0.25948	0.34168	3.04475
SRR6435319	Chorizanthe_angustifolia	50691	297	14289	47876700	944.48127	0	17478	9	34208	99.74196	411	855	1299	1827	2976	0.49338	0	0	21180688	16704898	0.78869	12473653	0.58892	4231245	12940	11935001	0.24929	42922	0.84674	16404	0.32361	30627	0.60419	2316	0.04569	0.09342	0.34551	0.40718	5.50989
SRR6435320	Persicaria_virginiana	82195	297	15228	76621008	932.18575	0	26945	7	55784	99.76205	411	825	1269	1836	3015	0.45946	0	0	31585736	22354801	0.70775	19212000	0.60825	3142801	18307	16143232	0.21069	71945	0.8753	21192	0.25783	49373	0.60068	5984	0.0728	0.13909	0.36836	0.39959	4.14863
SRR6435321	Sarcobatus_vermiculatus	70681	297	15288	61810197	874.49523	0	20818	6	47535	99.7666	399	750	1149	1659	2766	0.42353	0	0	39274874	26222087	0.66766	19849015	0.50539	6373072	25464	8329846	0.13476	59735	0.84514	11772	0.16655	38626	0.54648	4784	0.06768	0.09594	0.30617	0.4583	3.19171
SRR6435322	Oxytheca_perfoliata	45999	297	5718	39051549	848.96517	0	14065	0	30475	99.70661	393	741	1137	1572	2313	0.48652	0	0	27281727	17925212	0.65704	14143155	0.51841	3782057	3853	8545669	0.21883	39607	0.86104	13382	0.29092	27657	0.60125	7622	0.1657	0.07775	0.22069	0.22308	4.98473
SRR6435323	Stenogonum_salsuginosum	56948	297	9516	47211186	829.02272	0	15765	0	36382	99.7301	381	696	1101	1587	2529	0.48528	0	0	19467581	14001047	0.7192	11885191	0.61051	2115856	7786	12645414	0.26785	50348	0.8841	20353	0.3574	39293	0.68998	3106	0.05454	0.10396	0.37643	0.3981	5.99751
SRR6435324	Triplaris_weigeltiana	69508	297	6873	56309892	810.12102	0	18243	0	43957	99.73681	378	666	1071	1545	2451	0.47093	0	0	17695166	12506516	0.70678	10864528	0.61398	1641988	9979	16709053	0.29673	62097	0.89338	25903	0.37266	49556	0.71295	3456	0.04972	0.10102	0.38243	0.3351	5.13957
SRR6435325	Eriogonum_callistum	82862	297	11736	69010983	832.84235	0	22680	5	50655	99.72084	372	693	1137	1662	2718	0.49023	0	0	25730288	17816268	0.69242	15448520	0.6004	2367748	10245	22509657	0.32617	75072	0.90599	35269	0.42564	58052	0.70059	3497	0.0422	0.07393	0.38945	0.46095	4.1797
SRR6435326	Colignonia_ovalifolia	43588	297	12738	43165818	990.31426	0	16070	2	31712	99.75424	453	894	1335	1872	2976	0.42212	0	0	28774474	20879931	0.72564	15458754	0.53724	5421177	8988	7657220	0.17739	35943	0.82461	9780	0.22437	23362	0.53597	2315	0.05311	0.10246	0.32067	0.35559	5.71527
SRR6435328	Eriogonum_longifolium	112427	297	10968	86865924	772.64291	0	27065	3	66827	99.71911	363	618	1017	1503	2400	0.49571	0	0	18566889	12004584	0.64656	10363026	0.55815	1641558	12167	30884453	0.35554	105269	0.93633	51285	0.45616	88582	0.78791	5597	0.04978	0.06151	0.33668	0.39965	2.64669
SRR6435329	Eriogonum_rotundifolium	49016	297	15345	44096094	899.62653	0	15341	8	31628	99.73915	393	789	1245	1776	2958	0.48995	0	0	18338076	13305930	0.72559	11372971	0.62018	1932959	9365	10284259	0.23322	42146	0.85984	15899	0.32436	30716	0.62665	1916	0.03909	0.12671	0.4042	0.37659	7.46543
SRR6435330	Muehlenbeckia_platyclada	55662	297	16509	52207410	937.93629	0	17919	11	37251	99.74367	411	816	1299	1905	3189	0.44799	0	0	37672356	25207120	0.66911	18812829	0.49938	6394291	14417	10510228	0.20132	46517	0.8357	13573	0.24385	30143	0.54154	3936	0.07071	0.10543	0.30477	0.4415	3.46583
